# Supplementary material for: Morphology, anatomy and sleep movements of Ludwigia sedoides
Source: Naturwissenschaften. 2023 May 15;110(3):18. doi: 10.1007/s00114-023-01848-7 (PMC10185591; doi:10.1007/s00114-023-01848-7)
Supplement: Supplementary file 6 — Appendix 4: Data of weather station. (XLSX 386 KB) [file 114_2023_1848_MOESM6_ESM.xlsx]

## Sheet: 15.05.20 - 13.10.20
Appendix 4: Data of weather station Botanical Garden Dresden, Germany.
study period from 18th May 2020 to 13th October 2020
date/time	External Brightness[klx]
15.05.20 10:30	15
15.05.20 10:42	11.6
15.05.20 10:54	12.1
15.05.20 11:06	12.8
15.05.20 11:18	19.8
15.05.20 11:30	49.8
15.05.20 11:42	38.9
15.05.20 11:54	18.1
15.05.20 12:06	32.6
15.05.20 12:18	23.4
15.05.20 12:30	29.8
15.05.20 12:42	50.3
15.05.20 12:54	48.8
15.05.20 13:06	39.9
15.05.20 13:18	32
15.05.20 13:30	67.9
15.05.20 13:42	65.9
15.05.20 13:54	62.6
15.05.20 14:06	63.7
15.05.20 14:18	62
15.05.20 14:30	36.7
15.05.20 14:42	37.9
15.05.20 14:54	54.9
15.05.20 15:06	25.3
15.05.20 15:18	39.9
15.05.20 15:30	53.7
15.05.20 15:42	52.4
15.05.20 15:54	37
15.05.20 16:06	19.1
15.05.20 16:18	43.8
15.05.20 16:30	22.3
15.05.20 16:42	18.2
15.05.20 16:54	30.2
15.05.20 17:06	32.4
15.05.20 17:18	30.2
15.05.20 17:30	25.2
15.05.20 17:42	11
15.05.20 17:54	14.5
15.05.20 18:06	8.6
15.05.20 18:18	6.3
15.05.20 18:30	10.9
15.05.20 18:42	13.1
15.05.20 18:54	5.9
15.05.20 19:06	6.9
15.05.20 19:18	6.5
15.05.20 19:30	5.6
15.05.20 19:42	3.4
15.05.20 19:54	2.4
15.05.20 20:06	1.8
15.05.20 20:18	1.2
15.05.20 20:30	0.7
15.05.20 20:42	0.4
15.05.20 20:54	0.1
15.05.20 21:06	0
15.05.20 21:18	0
15.05.20 21:30	0
15.05.20 21:42	0
15.05.20 21:54	0
15.05.20 22:06	0
15.05.20 22:18	0
15.05.20 22:30	0
15.05.20 22:42	0
15.05.20 22:54	0
15.05.20 23:06	0
15.05.20 23:18	0
15.05.20 23:30	0
15.05.20 23:42	0
15.05.20 23:54	0
16.05.20 00:06	0
16.05.20 00:18	0
16.05.20 00:30	0
16.05.20 00:42	0
16.05.20 00:54	0
16.05.20 01:06	0
16.05.20 01:18	0
16.05.20 01:30	0
16.05.20 01:42	0
16.05.20 01:54	0
16.05.20 02:06	0
16.05.20 02:18	0
16.05.20 02:30	0
16.05.20 02:42	0
16.05.20 02:54	0
16.05.20 03:06	0
16.05.20 03:18	0
16.05.20 03:30	0
16.05.20 03:42	0
16.05.20 03:54	0
16.05.20 04:06	0
16.05.20 04:18	0
16.05.20 04:30	0
16.05.20 04:42	0
16.05.20 04:54	0.1
16.05.20 05:06	0.2
16.05.20 05:18	0.4
16.05.20 05:30	0.7
16.05.20 05:42	1.2
16.05.20 05:54	1.6
16.05.20 06:06	2.1
16.05.20 06:18	2.7
16.05.20 06:30	3.1
16.05.20 06:42	3.3
16.05.20 06:54	3.7
16.05.20 07:06	4.1
16.05.20 07:18	4.6
16.05.20 07:30	5.5
16.05.20 07:42	6.1
16.05.20 07:54	16.3
16.05.20 08:06	23.8
16.05.20 08:18	26.4
16.05.20 08:30	28.9
16.05.20 08:42	30.7
16.05.20 08:54	33.1
16.05.20 09:06	28
16.05.20 09:18	26.4
16.05.20 09:30	29.7
16.05.20 09:42	35.4
16.05.20 09:54	37.8
16.05.20 10:06	44.1
16.05.20 10:18	52.7
16.05.20 10:30	55
16.05.20 10:42	52.2
16.05.20 10:54	23.7
16.05.20 11:06	50.9
16.05.20 11:18	62.3
16.05.20 11:30	65
16.05.20 11:42	65.8
16.05.20 11:54	65.2
16.05.20 12:06	64.4
16.05.20 12:18	64.9
16.05.20 12:30	64.8
16.05.20 12:42	65.4
16.05.20 12:54	64.7
16.05.20 13:06	64.3
16.05.20 13:18	63.7
16.05.20 13:30	63
16.05.20 13:42	62.2
16.05.20 13:54	61.4
16.05.20 14:06	60.2
16.05.20 14:18	59
16.05.20 14:30	57.4
16.05.20 14:42	55.1
16.05.20 14:54	54.1
16.05.20 15:06	52.3
16.05.20 15:18	50.7
16.05.20 15:30	48.4
16.05.20 15:42	46.2
16.05.20 15:54	44.1
16.05.20 16:06	41.7
16.05.20 16:18	39.4
16.05.20 16:30	36.8
16.05.20 16:42	34.5
16.05.20 16:54	31.9
16.05.20 17:06	29.4
16.05.20 17:18	26.9
16.05.20 17:30	24.5
16.05.20 17:42	22
16.05.20 17:54	19.5
16.05.20 18:06	17.2
16.05.20 18:18	15
16.05.20 18:30	13
16.05.20 18:42	11.2
16.05.20 18:54	9.6
16.05.20 19:06	8.2
16.05.20 19:18	7
16.05.20 19:30	5.8
16.05.20 19:42	2.8
16.05.20 19:54	2
16.05.20 20:06	1.4
16.05.20 20:18	1
16.05.20 20:30	0.6
16.05.20 20:42	0.3
16.05.20 20:54	0.1
16.05.20 21:06	0.1
16.05.20 21:18	0
16.05.20 21:30	0
16.05.20 21:42	0
16.05.20 21:54	0
16.05.20 22:06	0
16.05.20 22:18	0
16.05.20 22:30	0
16.05.20 22:42	0
16.05.20 22:54	0
16.05.20 23:06	0
16.05.20 23:18	0
16.05.20 23:30	0
16.05.20 23:42	0
16.05.20 23:54	0
17.05.20 00:06	0
17.05.20 00:18	0
17.05.20 00:30	0
17.05.20 00:42	0
17.05.20 00:54	0
17.05.20 01:06	0
17.05.20 01:18	0
17.05.20 01:30	0
17.05.20 01:42	0
17.05.20 01:54	0
17.05.20 02:06	0
17.05.20 02:18	0
17.05.20 02:30	0
17.05.20 02:42	0
17.05.20 02:54	0
17.05.20 03:06	0
17.05.20 03:18	0
17.05.20 03:30	0
17.05.20 03:42	0
17.05.20 03:54	0
17.05.20 04:06	0
17.05.20 04:18	0
17.05.20 04:30	0
17.05.20 04:42	0
17.05.20 04:54	0.1
17.05.20 05:06	0.1
17.05.20 05:18	0.3
17.05.20 05:30	0.7
17.05.20 05:42	1.3
17.05.20 05:54	2.3
17.05.20 06:06	2.7
17.05.20 06:18	3.2
17.05.20 06:30	3.8
17.05.20 06:42	3.7
17.05.20 06:54	5.4
17.05.20 07:06	6.3
17.05.20 07:18	7.5
17.05.20 07:30	9
17.05.20 07:42	8.4
17.05.20 07:54	15.4
17.05.20 08:06	14.5
17.05.20 08:18	20.6
17.05.20 08:30	23.5
17.05.20 08:42	26.4
17.05.20 08:54	27.4
17.05.20 09:06	19.6
17.05.20 09:18	13.8
17.05.20 09:30	33.3
17.05.20 09:42	42.8
17.05.20 09:54	36.2
17.05.20 10:06	34
17.05.20 10:18	47.8
17.05.20 10:30	50.4
17.05.20 10:42	46.2
17.05.20 10:54	48.8
17.05.20 11:06	51.6
17.05.20 11:18	48
17.05.20 11:30	60.1
17.05.20 11:42	59.3
17.05.20 11:54	55.2
17.05.20 12:06	47.5
17.05.20 12:18	59.9
17.05.20 12:30	53.1
17.05.20 12:42	34.3
17.05.20 12:54	17.8
17.05.20 13:06	52
17.05.20 13:18	45.3
17.05.20 13:30	49.7
17.05.20 13:42	32.1
17.05.20 13:54	57.9
17.05.20 14:06	50.2
17.05.20 14:18	57.1
17.05.20 14:30	41
17.05.20 14:42	47.4
17.05.20 14:54	54.5
17.05.20 15:06	52
17.05.20 15:18	41.5
17.05.20 15:30	44.6
17.05.20 15:42	39.6
17.05.20 15:54	44.3
17.05.20 16:06	43.4
17.05.20 16:18	40.8
17.05.20 16:30	38.6
17.05.20 16:42	34.7
17.05.20 16:54	29.9
17.05.20 17:06	22.7
17.05.20 17:18	26.9
17.05.20 17:30	24.4
17.05.20 17:42	22.4
17.05.20 17:54	19.7
17.05.20 18:06	16.9
17.05.20 18:18	14.8
17.05.20 18:30	12.9
17.05.20 18:42	10.8
17.05.20 18:54	9.4
17.05.20 19:06	8.2
17.05.20 19:18	6.8
17.05.20 19:30	5.4
17.05.20 19:42	3.1
17.05.20 19:54	2.3
17.05.20 20:06	1.8
17.05.20 20:18	1.2
17.05.20 20:30	0.8
17.05.20 20:42	0.4
17.05.20 20:54	0.2
17.05.20 21:06	0.1
17.05.20 21:18	0
17.05.20 21:30	0
17.05.20 21:42	0
17.05.20 21:54	0
17.05.20 22:06	0
17.05.20 22:18	0
17.05.20 22:30	0
17.05.20 22:42	0
17.05.20 22:54	0
17.05.20 23:06	0
17.05.20 23:18	0
17.05.20 23:30	0
17.05.20 23:42	0
17.05.20 23:54	0
18.05.20 00:06	0
18.05.20 00:18	0
18.05.20 00:30	0
18.05.20 00:42	0
18.05.20 00:54	0
18.05.20 01:06	0
18.05.20 01:18	0
18.05.20 01:30	0
18.05.20 01:42	0
18.05.20 01:54	0
18.05.20 02:06	0
18.05.20 02:18	0
18.05.20 02:30	0
18.05.20 02:42	0
18.05.20 02:54	0
18.05.20 03:06	0
18.05.20 03:18	0
18.05.20 03:30	0
18.05.20 03:42	0
18.05.20 03:54	0
18.05.20 04:06	0
18.05.20 04:18	0
18.05.20 04:30	0
18.05.20 04:42	0
18.05.20 04:54	0.1
18.05.20 05:06	0.2
18.05.20 05:18	0.4
18.05.20 05:30	0.8
18.05.20 05:42	1.2
18.05.20 05:54	1.7
18.05.20 06:06	2.4
18.05.20 06:18	3.3
18.05.20 06:30	3.6
18.05.20 06:42	3.9
18.05.20 06:54	4.4
18.05.20 07:06	5
18.05.20 07:18	5.8
18.05.20 07:30	6.6
18.05.20 07:42	7.4
18.05.20 07:54	13.6
18.05.20 08:06	21.2
18.05.20 08:18	27.4
18.05.20 08:30	26.5
18.05.20 08:42	29.6
18.05.20 08:54	29.6
18.05.20 09:06	31.1
18.05.20 09:18	28.4
18.05.20 09:30	31.5
18.05.20 09:42	40.2
18.05.20 09:54	43.4
18.05.20 10:06	46.7
18.05.20 10:18	49.5
18.05.20 10:30	51.5
18.05.20 10:42	49.5
18.05.20 10:54	55
18.05.20 11:06	57.7
18.05.20 11:18	57.3
18.05.20 11:30	59.4
18.05.20 11:42	59.4
18.05.20 11:54	61.7
18.05.20 12:06	62.2
18.05.20 12:18	63.1
18.05.20 12:30	63.5
18.05.20 12:42	63.4
18.05.20 12:54	58.6
18.05.20 13:06	58
18.05.20 13:18	63.1
18.05.20 13:30	62.6
18.05.20 13:42	60.1
18.05.20 13:54	59.8
18.05.20 14:06	59.4
18.05.20 14:18	57.2
18.05.20 14:30	51.8
18.05.20 14:42	50
18.05.20 14:54	47.1
18.05.20 15:06	40
18.05.20 15:18	47.6
18.05.20 15:30	44.9
18.05.20 15:42	39.3
18.05.20 15:54	33
18.05.20 16:06	27.6
18.05.20 16:18	24.9
18.05.20 16:30	25.8
18.05.20 16:42	20.3
18.05.20 16:54	18.5
18.05.20 17:06	19.5
18.05.20 17:18	15.2
18.05.20 17:30	15.1
18.05.20 17:42	18.2
18.05.20 17:54	18.4
18.05.20 18:06	17.9
18.05.20 18:18	15.8
18.05.20 18:30	13.2
18.05.20 18:42	11.1
18.05.20 18:54	9.6
18.05.20 19:06	8.2
18.05.20 19:18	6.9
18.05.20 19:30	5.9
18.05.20 19:42	3.4
18.05.20 19:54	2.2
18.05.20 20:06	1.8
18.05.20 20:18	1.3
18.05.20 20:30	0.7
18.05.20 20:42	0.4
18.05.20 20:54	0.2
18.05.20 21:06	0.1
18.05.20 21:18	0
18.05.20 21:30	0
18.05.20 21:42	0
18.05.20 21:54	0
18.05.20 22:06	0
18.05.20 22:18	0
18.05.20 22:30	0
18.05.20 22:42	0
18.05.20 22:54	0
18.05.20 23:06	0
18.05.20 23:18	0
18.05.20 23:30	0
18.05.20 23:42	0
18.05.20 23:54	0
19.05.20 00:06	0
19.05.20 00:18	0
19.05.20 00:30	0
19.05.20 00:42	0
19.05.20 00:54	0
19.05.20 01:06	0
19.05.20 01:18	0
19.05.20 01:30	0
19.05.20 01:42	0
19.05.20 01:54	0
19.05.20 02:06	0
19.05.20 02:18	0
19.05.20 02:30	0
19.05.20 02:42	0
19.05.20 02:54	0
19.05.20 03:06	0
19.05.20 03:18	0
19.05.20 03:30	0
19.05.20 03:42	0
19.05.20 03:54	0
19.05.20 04:06	0
19.05.20 04:18	0
19.05.20 04:30	0
19.05.20 04:42	0
19.05.20 04:54	0.1
19.05.20 05:06	0.2
19.05.20 05:18	0.4
19.05.20 05:30	0.8
19.05.20 05:42	1.2
19.05.20 05:54	1.8
19.05.20 06:06	2.3
19.05.20 06:18	2.9
19.05.20 06:30	3.3
19.05.20 06:42	3.6
19.05.20 06:54	4
19.05.20 07:06	4.4
19.05.20 07:18	4.8
19.05.20 07:30	5.2
19.05.20 07:42	5.8
19.05.20 07:54	12.7
19.05.20 08:06	22.7
19.05.20 08:18	25.2
19.05.20 08:30	28
19.05.20 08:42	30.9
19.05.20 08:54	32.5
19.05.20 09:06	34
19.05.20 09:18	38
19.05.20 09:30	40.2
19.05.20 09:42	42.4
19.05.20 09:54	45.1
19.05.20 10:06	46.9
19.05.20 10:18	49
19.05.20 10:30	49.6
19.05.20 10:42	52.7
19.05.20 10:54	53.4
19.05.20 11:06	53.8
19.05.20 11:18	56.1
19.05.20 11:30	53.6
19.05.20 11:42	59.1
19.05.20 11:54	60.1
19.05.20 12:06	60.3
19.05.20 12:18	59.6
19.05.20 12:30	59.4
19.05.20 12:42	61.6
19.05.20 12:54	61.8
19.05.20 13:06	62.9
19.05.20 13:18	63.1
19.05.20 13:30	61.3
19.05.20 13:42	54.1
19.05.20 13:54	27.6
19.05.20 14:06	53
19.05.20 14:18	52.6
19.05.20 14:30	35.1
19.05.20 14:42	46.2
19.05.20 14:54	53.3
19.05.20 15:06	51.1
19.05.20 15:18	37.3
19.05.20 15:30	22.8
19.05.20 15:42	31.8
19.05.20 15:54	43.9
19.05.20 16:06	40.2
19.05.20 16:18	32.9
19.05.20 16:30	16.7
19.05.20 16:42	6
19.05.20 16:54	7.3
19.05.20 17:06	8.1
19.05.20 17:18	8.5
19.05.20 17:30	6.7
19.05.20 17:42	5.8
19.05.20 17:54	7.5
19.05.20 18:06	6.2
19.05.20 18:18	4.6
19.05.20 18:30	3.9
19.05.20 18:42	3.2
19.05.20 18:54	3.1
19.05.20 19:06	2.8
19.05.20 19:18	2.3
19.05.20 19:30	1.7
19.05.20 19:42	1.2
19.05.20 19:54	0.9
19.05.20 20:06	0.9
19.05.20 20:18	0.7
19.05.20 20:30	0.4
19.05.20 20:42	0.2
19.05.20 20:54	0.1
19.05.20 21:06	0
19.05.20 21:18	0
19.05.20 21:30	0
19.05.20 21:42	0
19.05.20 21:54	0
19.05.20 22:06	0
19.05.20 22:18	0
19.05.20 22:30	0
19.05.20 22:42	0
19.05.20 22:54	0
19.05.20 23:06	0
19.05.20 23:18	0
19.05.20 23:30	0
19.05.20 23:42	0
19.05.20 23:54	0
20.05.20 00:06	0
20.05.20 00:18	0
20.05.20 00:30	0
20.05.20 00:42	0
20.05.20 00:54	0
20.05.20 01:06	0
20.05.20 01:18	0
20.05.20 01:30	0
20.05.20 01:42	0
20.05.20 01:54	0
20.05.20 02:06	0
20.05.20 02:18	0
20.05.20 02:30	0
20.05.20 02:42	0
20.05.20 02:54	0
20.05.20 03:06	0
20.05.20 03:18	0
20.05.20 03:30	0
20.05.20 03:42	0
20.05.20 03:54	0
20.05.20 04:06	0
20.05.20 04:18	0
20.05.20 04:30	0
20.05.20 04:42	0
20.05.20 04:54	0.1
20.05.20 05:06	0.1
20.05.20 05:18	0.2
20.05.20 05:30	0.4
20.05.20 05:42	0.6
20.05.20 05:54	0.9
20.05.20 06:06	1.3
20.05.20 06:18	1.2
20.05.20 06:30	1.4
20.05.20 06:42	2.1
20.05.20 06:54	2.7
20.05.20 07:06	2.5
20.05.20 07:18	3.4
20.05.20 07:30	3.5
20.05.20 07:42	3.6
20.05.20 07:54	4.3
20.05.20 08:06	5.7
20.05.20 08:18	6.6
20.05.20 08:30	7.4
20.05.20 08:42	8.3
20.05.20 08:54	12.4
20.05.20 09:06	13.6
20.05.20 09:18	7.1
20.05.20 09:30	7.7
20.05.20 09:42	6
20.05.20 09:54	7.1
20.05.20 10:06	13.2
20.05.20 10:18	12
20.05.20 10:30	12.2
20.05.20 10:42	21.5
20.05.20 10:54	32.9
20.05.20 11:06	30.1
20.05.20 11:18	32
20.05.20 11:30	28.2
20.05.20 11:42	27.8
20.05.20 11:54	28.4
20.05.20 12:06	39
20.05.20 12:18	30.6
20.05.20 12:30	18.7
20.05.20 12:42	27.1
20.05.20 12:54	36.2
20.05.20 13:06	32.1
20.05.20 13:18	44.1
20.05.20 13:30	27.5
20.05.20 13:42	19.9
20.05.20 13:54	23.4
20.05.20 14:06	31.8
20.05.20 14:18	30.3
20.05.20 14:30	9.5
20.05.20 14:42	13.2
20.05.20 14:54	14.1
20.05.20 15:06	29.9
20.05.20 15:18	14.6
20.05.20 15:30	14
20.05.20 15:42	9.1
20.05.20 15:54	6.5
20.05.20 16:06	5.2
20.05.20 16:18	4.1
20.05.20 16:30	5.6
20.05.20 16:42	8.1
20.05.20 16:54	11.7
20.05.20 17:06	10.8
20.05.20 17:18	16.3
20.05.20 17:30	8.8
20.05.20 17:42	17
20.05.20 17:54	7.9
20.05.20 18:06	7.6
20.05.20 18:18	9.3
20.05.20 18:30	14.8
20.05.20 18:42	11.4
20.05.20 18:54	3.5
20.05.20 19:06	2.7
20.05.20 19:18	2.3
20.05.20 19:30	2.5
20.05.20 19:42	3.6
20.05.20 19:54	2.2
20.05.20 20:06	1.6
20.05.20 20:18	1.2
20.05.20 20:30	0.7
20.05.20 20:42	0.5
20.05.20 20:54	0.2
20.05.20 21:06	0.1
20.05.20 21:18	0
20.05.20 21:30	0
20.05.20 21:42	0
20.05.20 21:54	0
20.05.20 22:06	0
20.05.20 22:18	0
20.05.20 22:30	0
20.05.20 22:42	0
20.05.20 22:54	0
20.05.20 23:06	0
20.05.20 23:18	0
20.05.20 23:30	0
20.05.20 23:42	0
20.05.20 23:54	0
21.05.20 00:06	0
21.05.20 00:18	0
21.05.20 00:30	0
21.05.20 00:42	0
21.05.20 00:54	0
21.05.20 01:06	0
21.05.20 01:18	0
21.05.20 01:30	0
21.05.20 01:42	0
21.05.20 01:54	0
21.05.20 02:06	0
21.05.20 02:18	0
21.05.20 02:30	0
21.05.20 02:42	0
21.05.20 02:54	0
21.05.20 03:06	0
21.05.20 03:18	0
21.05.20 03:30	0
21.05.20 03:42	0
21.05.20 03:54	0
21.05.20 04:06	0
21.05.20 04:18	0
21.05.20 04:30	0
21.05.20 04:42	0
21.05.20 04:54	0.1
21.05.20 05:06	0.3
21.05.20 05:18	0.6
21.05.20 05:30	1
21.05.20 05:42	1.4
21.05.20 05:54	1.7
21.05.20 06:06	2.3
21.05.20 06:18	2.5
21.05.20 06:30	3
21.05.20 06:42	3.2
21.05.20 06:54	3.3
21.05.20 07:06	3.9
21.05.20 07:18	4.2
21.05.20 07:30	4.4
21.05.20 07:42	5
21.05.20 07:54	14.4
21.05.20 08:06	24
21.05.20 08:18	26.3
21.05.20 08:30	28.7
21.05.20 08:42	30.9
21.05.20 08:54	33.6
21.05.20 09:06	36.4
21.05.20 09:18	38.6
21.05.20 09:30	40.2
21.05.20 09:42	42.3
21.05.20 09:54	44.9
21.05.20 10:06	47
21.05.20 10:18	49.5
21.05.20 10:30	49
21.05.20 10:42	52.9
21.05.20 10:54	53.8
21.05.20 11:06	59.9
21.05.20 11:18	53.1
21.05.20 11:30	36
21.05.20 11:42	60.5
21.05.20 11:54	44.8
21.05.20 12:06	42.4
21.05.20 12:18	62.9
21.05.20 12:30	64.5
21.05.20 12:42	39
21.05.20 12:54	63
21.05.20 13:06	65
21.05.20 13:18	38.3
21.05.20 13:30	54.4
21.05.20 13:42	43.3
21.05.20 13:54	26.1
21.05.20 14:06	48
21.05.20 14:18	59.7
21.05.20 14:30	60.7
21.05.20 14:42	59.4
21.05.20 14:54	41.6
21.05.20 15:06	36.9
21.05.20 15:18	46.4
21.05.20 15:30	31.5
21.05.20 15:42	41
21.05.20 15:54	41.2
21.05.20 16:06	40.4
21.05.20 16:18	39.2
21.05.20 16:30	35.7
21.05.20 16:42	33.5
21.05.20 16:54	33
21.05.20 17:06	30.1
21.05.20 17:18	25.4
21.05.20 17:30	22.8
21.05.20 17:42	18.2
21.05.20 17:54	20.8
21.05.20 18:06	19.3
21.05.20 18:18	17.6
21.05.20 18:30	14.8
21.05.20 18:42	11.8
21.05.20 18:54	5.8
21.05.20 19:06	7.6
21.05.20 19:18	8.3
21.05.20 19:30	7.6
21.05.20 19:42	5.3
21.05.20 19:54	3.3
21.05.20 20:06	2.4
21.05.20 20:18	1.9
21.05.20 20:30	1.5
21.05.20 20:42	0.8
21.05.20 20:54	0.4
21.05.20 21:06	0.2
21.05.20 21:18	0
21.05.20 21:30	0
21.05.20 21:42	0
21.05.20 21:54	0
21.05.20 22:06	0
21.05.20 22:18	0
21.05.20 22:30	0
21.05.20 22:42	0
21.05.20 22:54	0
21.05.20 23:06	0
21.05.20 23:18	0
21.05.20 23:30	0
21.05.20 23:42	0
21.05.20 23:54	0
22.05.20 00:06	0
22.05.20 00:18	0
22.05.20 00:30	0
22.05.20 00:42	0
22.05.20 00:54	0
22.05.20 01:06	0
22.05.20 01:18	0
22.05.20 01:30	0
22.05.20 01:42	0
22.05.20 01:54	0
22.05.20 02:06	0
22.05.20 02:18	0
22.05.20 02:30	0
22.05.20 02:42	0
22.05.20 02:54	0
22.05.20 03:06	0
22.05.20 03:18	0
22.05.20 03:30	0
22.05.20 03:42	0
22.05.20 03:54	0
22.05.20 04:06	0
22.05.20 04:18	0
22.05.20 04:30	0
22.05.20 04:42	0.1
22.05.20 04:54	0.1
22.05.20 05:06	0.3
22.05.20 05:18	0.6
22.05.20 05:30	0.9
22.05.20 05:42	1
22.05.20 05:54	1.2
22.05.20 06:06	1.6
22.05.20 06:18	3.2
22.05.20 06:30	4.5
22.05.20 06:42	6
22.05.20 06:54	7.2
22.05.20 07:06	7.2
22.05.20 07:18	6.9
22.05.20 07:30	7.7
22.05.20 07:42	8.5
22.05.20 07:54	8.7
22.05.20 08:06	8.6
22.05.20 08:18	10.6
22.05.20 08:30	10.4
22.05.20 08:42	11.8
22.05.20 08:54	11.3
22.05.20 09:06	12.7
22.05.20 09:18	13.8
22.05.20 09:30	16.6
22.05.20 09:42	20.6
22.05.20 09:54	25.4
22.05.20 10:06	26.8
22.05.20 10:18	18.6
22.05.20 10:30	31.7
22.05.20 10:42	55.3
22.05.20 10:54	42.3
22.05.20 11:06	41.4
22.05.20 11:18	50.9
22.05.20 11:30	47.3
22.05.20 11:42	59.6
22.05.20 11:54	57.1
22.05.20 12:06	50.6
22.05.20 12:18	50.2
22.05.20 12:30	61.6
22.05.20 12:42	61.5
22.05.20 12:54	57.3
22.05.20 13:06	39.9
22.05.20 13:18	33.2
22.05.20 13:30	30.4
22.05.20 13:42	29.1
22.05.20 13:54	21.4
22.05.20 14:06	20.7
22.05.20 14:18	30.2
22.05.20 14:30	26
22.05.20 14:42	22.1
22.05.20 14:54	18.3
22.05.20 15:06	15.2
22.05.20 15:18	14.9
22.05.20 15:30	16.4
22.05.20 15:42	14.4
22.05.20 15:54	10.3
22.05.20 16:06	11.1
22.05.20 16:18	10.4
22.05.20 16:30	5.8
22.05.20 16:42	4.2
22.05.20 16:54	3.3
22.05.20 17:06	4.5
22.05.20 17:18	7.6
22.05.20 17:30	6.9
22.05.20 17:42	6.2
22.05.20 17:54	5.6
22.05.20 18:06	4.6
22.05.20 18:18	4.5
22.05.20 18:30	3.9
22.05.20 18:42	3.5
22.05.20 18:54	2
22.05.20 19:06	1.5
22.05.20 19:18	1.2
22.05.20 19:30	0.8
22.05.20 19:42	0.7
22.05.20 19:54	0.5
22.05.20 20:06	0.4
22.05.20 20:18	0.4
22.05.20 20:30	0.3
22.05.20 20:42	0.1
22.05.20 20:54	0.1
22.05.20 21:06	0
22.05.20 21:18	0
22.05.20 21:30	0
22.05.20 21:42	0
22.05.20 21:54	0
22.05.20 22:06	0
22.05.20 22:18	0
22.05.20 22:30	0
22.05.20 22:42	0
22.05.20 22:54	0
22.05.20 23:06	0
22.05.20 23:18	0
22.05.20 23:30	0
22.05.20 23:42	0
22.05.20 23:54	0
23.05.20 00:06	0
23.05.20 00:18	0
23.05.20 00:30	0
23.05.20 00:42	0
23.05.20 00:54	0
23.05.20 01:06	0
23.05.20 01:18	0
23.05.20 01:30	0
23.05.20 01:42	0
23.05.20 01:54	0
23.05.20 02:06	0
23.05.20 02:18	0
23.05.20 02:30	0
23.05.20 02:42	0
23.05.20 02:54	0
23.05.20 03:06	0
23.05.20 03:18	0
23.05.20 03:30	0
23.05.20 03:42	0
23.05.20 03:54	0
23.05.20 04:06	0
23.05.20 04:18	0
23.05.20 04:30	0
23.05.20 04:42	0
23.05.20 04:54	0
23.05.20 05:06	0.1
23.05.20 05:18	0.1
23.05.20 05:30	0.2
23.05.20 05:42	0.3
23.05.20 05:54	0.4
23.05.20 06:06	0.5
23.05.20 06:18	0.5
23.05.20 06:30	0.4
23.05.20 06:42	0.4
23.05.20 06:54	0.3
23.05.20 07:06	0.5
23.05.20 07:18	0.6
23.05.20 07:30	0.5
23.05.20 07:42	0.8
23.05.20 07:54	0.8
23.05.20 08:06	0.8
23.05.20 08:18	3.2
23.05.20 08:30	2.4
23.05.20 08:42	3.5
23.05.20 08:54	4
23.05.20 09:06	4.2
23.05.20 09:18	4
23.05.20 09:30	5.4
23.05.20 09:42	3.2
23.05.20 09:54	2.9
23.05.20 10:06	3
23.05.20 10:18	4.5
23.05.20 10:30	4.1
23.05.20 10:42	4.9
23.05.20 10:54	7.1
23.05.20 11:06	8.2
23.05.20 11:18	16
23.05.20 11:30	12.8
23.05.20 11:42	11.4
23.05.20 11:54	13.6
23.05.20 12:06	16.5
23.05.20 12:18	15.4
23.05.20 12:30	26.9
23.05.20 12:42	40.5
23.05.20 12:54	20.8
23.05.20 13:06	20.1
23.05.20 13:18	27.2
23.05.20 13:30	20.3
23.05.20 13:42	15.7
23.05.20 13:54	18.3
23.05.20 14:06	13
23.05.20 14:18	11
23.05.20 14:30	11.7
23.05.20 14:42	14.9
23.05.20 14:54	14
23.05.20 15:06	17.9
23.05.20 15:18	20
23.05.20 15:30	12.4
23.05.20 15:42	9.5
23.05.20 15:54	8.7
23.05.20 16:06	11.9
23.05.20 16:18	10.6
23.05.20 16:30	7.8
23.05.20 16:42	7.3
23.05.20 16:54	7.7
23.05.20 17:06	6.6
23.05.20 17:18	3.4
23.05.20 17:30	3.4
23.05.20 17:42	3.8
23.05.20 17:54	4.4
23.05.20 18:06	6.2
23.05.20 18:18	3.7
23.05.20 18:30	2.6
23.05.20 18:42	2.4
23.05.20 18:54	4.1
23.05.20 19:06	3.8
23.05.20 19:18	4.2
23.05.20 19:30	3
23.05.20 19:42	1.7
23.05.20 19:54	1.4
23.05.20 20:06	1.4
23.05.20 20:18	1.1
23.05.20 20:30	0.7
23.05.20 20:42	0.3
23.05.20 20:54	0.2
23.05.20 21:06	0.1
23.05.20 21:18	0
23.05.20 21:30	0
23.05.20 21:42	0
23.05.20 21:54	0
23.05.20 22:06	0
23.05.20 22:18	0
23.05.20 22:30	0
23.05.20 22:42	0
23.05.20 22:54	0
23.05.20 23:06	0
23.05.20 23:18	0
23.05.20 23:30	0
23.05.20 23:42	0
23.05.20 23:54	0
24.05.20 00:06	0
24.05.20 00:18	0
24.05.20 00:30	0
24.05.20 00:42	0
24.05.20 00:54	0
24.05.20 01:06	0
24.05.20 01:18	0
24.05.20 01:30	0
24.05.20 01:42	0
24.05.20 01:54	0
24.05.20 02:06	0
24.05.20 02:18	0
24.05.20 02:30	0
24.05.20 02:42	0
24.05.20 02:54	0
24.05.20 03:06	0
24.05.20 03:18	0
24.05.20 03:30	0
24.05.20 03:42	0
24.05.20 03:54	0
24.05.20 04:06	0
24.05.20 04:18	0
24.05.20 04:30	0
24.05.20 04:42	0
24.05.20 04:54	0.1
24.05.20 05:06	0.3
24.05.20 05:18	0.8
24.05.20 05:30	1
24.05.20 05:42	0.8
24.05.20 05:54	0.6
24.05.20 06:06	0.6
24.05.20 06:18	1
24.05.20 06:30	1.1
24.05.20 06:42	1.8
24.05.20 06:54	3
24.05.20 07:06	5.3
24.05.20 07:18	5.5
24.05.20 07:30	5.5
24.05.20 07:42	5.8
24.05.20 07:54	13.9
24.05.20 08:06	23.3
24.05.20 08:18	26.2
24.05.20 08:30	29
24.05.20 08:42	31.7
24.05.20 08:54	31.3
24.05.20 09:06	27.4
24.05.20 09:18	33.6
24.05.20 09:30	21.7
24.05.20 09:42	35.5
24.05.20 09:54	45.7
24.05.20 10:06	33.7
24.05.20 10:18	22.5
24.05.20 10:30	49.5
24.05.20 10:42	43.4
24.05.20 10:54	54
24.05.20 11:06	41.7
24.05.20 11:18	27.1
24.05.20 11:30	33.3
24.05.20 11:42	53.1
24.05.20 11:54	25.2
24.05.20 12:06	20
24.05.20 12:18	54.7
24.05.20 12:30	33.5
24.05.20 12:42	22.8
24.05.20 12:54	13.2
24.05.20 13:06	53.7
24.05.20 13:18	27.9
24.05.20 13:30	60.1
24.05.20 13:42	36.7
24.05.20 13:54	49.3
24.05.20 14:06	54.6
24.05.20 14:18	38.2
24.05.20 14:30	28.6
24.05.20 14:42	32.2
24.05.20 14:54	26.8
24.05.20 15:06	19.7
24.05.20 15:18	13.3
24.05.20 15:30	20.8
24.05.20 15:42	18.3
24.05.20 15:54	10.7
24.05.20 16:06	15.4
24.05.20 16:18	27
24.05.20 16:30	37.5
24.05.20 16:42	23.6
24.05.20 16:54	19.1
24.05.20 17:06	10.7
24.05.20 17:18	11.5
24.05.20 17:30	11
24.05.20 17:42	6.1
24.05.20 17:54	7.2
24.05.20 18:06	7.9
24.05.20 18:18	11.3
24.05.20 18:30	14.8
24.05.20 18:42	3.7
24.05.20 18:54	2.5
24.05.20 19:06	0.7
24.05.20 19:18	1.1
24.05.20 19:30	1.8
24.05.20 19:42	2
24.05.20 19:54	1.3
24.05.20 20:06	0.8
24.05.20 20:18	0.4
24.05.20 20:30	0.2
24.05.20 20:42	0.2
24.05.20 20:54	0.1
24.05.20 21:06	0
24.05.20 21:18	0
24.05.20 21:30	0
24.05.20 21:42	0
24.05.20 21:54	0
24.05.20 22:06	0
24.05.20 22:18	0
24.05.20 22:30	0
24.05.20 22:42	0
24.05.20 22:54	0
24.05.20 23:06	0
24.05.20 23:18	0
24.05.20 23:30	0
24.05.20 23:42	0
24.05.20 23:54	0
25.05.20 00:06	0
25.05.20 00:18	0
25.05.20 00:30	0
25.05.20 00:42	0
25.05.20 00:54	0
25.05.20 01:06	0
25.05.20 01:18	0
25.05.20 01:30	0
25.05.20 01:42	0
25.05.20 01:54	0
25.05.20 02:06	0
25.05.20 02:18	0
25.05.20 02:30	0
25.05.20 02:42	0
25.05.20 02:54	0
25.05.20 03:06	0
25.05.20 03:18	0
25.05.20 03:30	0
25.05.20 03:42	0
25.05.20 03:54	0
25.05.20 04:06	0
25.05.20 04:18	0
25.05.20 04:30	0
25.05.20 04:42	0
25.05.20 04:54	0
25.05.20 05:06	0.1
25.05.20 05:18	0.2
25.05.20 05:30	0.3
25.05.20 05:42	0.5
25.05.20 05:54	1.5
25.05.20 06:06	2.3
25.05.20 06:18	2.4
25.05.20 06:30	2.6
25.05.20 06:42	3.6
25.05.20 06:54	2.6
25.05.20 07:06	3.4
25.05.20 07:18	6.3
25.05.20 07:30	8.7
25.05.20 07:42	9.9
25.05.20 07:54	4.9
25.05.20 08:06	4.1
25.05.20 08:18	4.9
25.05.20 08:30	7.8
25.05.20 08:42	10.9
25.05.20 08:54	11.7
25.05.20 09:06	5.5
25.05.20 09:18	3.5
25.05.20 09:30	1.3
25.05.20 09:42	2.2
25.05.20 09:54	3
25.05.20 10:06	8.9
25.05.20 10:18	5.8
25.05.20 10:30	6
25.05.20 10:42	10.2
25.05.20 10:54	7.6
25.05.20 11:06	4.2
25.05.20 11:18	3.4
25.05.20 11:30	10.5
25.05.20 11:42	13
25.05.20 11:54	14.7
25.05.20 12:06	34.5
25.05.20 12:18	19
25.05.20 12:30	10.6
25.05.20 12:42	12.1
25.05.20 12:54	11.1
25.05.20 13:06	18.8
25.05.20 13:18	33.7
25.05.20 13:30	26.9
25.05.20 13:42	22.9
25.05.20 13:54	27.4
25.05.20 14:06	16.3
25.05.20 14:18	10.8
25.05.20 14:30	19.4
25.05.20 14:42	15.3
25.05.20 14:54	11.6
25.05.20 15:06	14.7
25.05.20 15:18	19.5
25.05.20 15:30	19.2
25.05.20 15:42	13.5
25.05.20 15:54	10.5
25.05.20 16:06	15.7
25.05.20 16:18	11.2
25.05.20 16:30	8.4
25.05.20 16:42	10.3
25.05.20 16:54	14
25.05.20 17:06	8
25.05.20 17:18	10.3
25.05.20 17:30	6.2
25.05.20 17:42	3.5
25.05.20 17:54	2.5
25.05.20 18:06	2.3
25.05.20 18:18	1.7
25.05.20 18:30	2.7
25.05.20 18:42	1.8
25.05.20 18:54	0.8
25.05.20 19:06	0.5
25.05.20 19:18	1.6
25.05.20 19:30	1.8
25.05.20 19:42	1.4
25.05.20 19:54	1.5
25.05.20 20:06	1.3
25.05.20 20:18	0.9
25.05.20 20:30	0.6
25.05.20 20:42	0.4
25.05.20 20:54	0.2
25.05.20 21:06	0.1
25.05.20 21:18	0
25.05.20 21:30	0
25.05.20 21:42	0
25.05.20 21:54	0
25.05.20 22:06	0
25.05.20 22:18	0
25.05.20 22:30	0
25.05.20 22:42	0
25.05.20 22:54	0
25.05.20 23:06	0
25.05.20 23:18	0
25.05.20 23:30	0
25.05.20 23:42	0
25.05.20 23:54	0
26.05.20 00:06	0
26.05.20 00:18	0
26.05.20 00:30	0
26.05.20 00:42	0
26.05.20 00:54	0
26.05.20 01:06	0
26.05.20 01:18	0
26.05.20 01:30	0
26.05.20 01:42	0
26.05.20 01:54	0
26.05.20 02:06	0
26.05.20 02:18	0
26.05.20 02:30	0
26.05.20 02:42	0
26.05.20 02:54	0
26.05.20 03:06	0
26.05.20 03:18	0
26.05.20 03:30	0
26.05.20 03:42	0
26.05.20 03:54	0
26.05.20 04:06	0
26.05.20 04:18	0
26.05.20 04:30	0
26.05.20 04:42	0
26.05.20 04:54	0
26.05.20 05:06	0.2
26.05.20 05:18	0.5
26.05.20 05:30	0.6
26.05.20 05:42	1.5
26.05.20 05:54	1.6
26.05.20 06:06	1.6
26.05.20 06:18	3.1
26.05.20 06:30	4.2
26.05.20 06:42	4.9
26.05.20 06:54	5.2
26.05.20 07:06	5.9
26.05.20 07:18	7.3
26.05.20 07:30	9.6
26.05.20 07:42	11.4
26.05.20 07:54	9.7
26.05.20 08:06	20.9
26.05.20 08:18	34.7
26.05.20 08:30	37.8
26.05.20 08:42	32.5
26.05.20 08:54	31.1
26.05.20 09:06	28.3
26.05.20 09:18	24.2
26.05.20 09:30	18.2
26.05.20 09:42	25.8
26.05.20 09:54	48.5
26.05.20 10:06	32.6
26.05.20 10:18	49.9
26.05.20 10:30	54
26.05.20 10:42	58.9
26.05.20 10:54	61.5
26.05.20 11:06	64.3
26.05.20 11:18	35.1
26.05.20 11:30	38.3
26.05.20 11:42	51.2
26.05.20 11:54	60.3
26.05.20 12:06	60.2
26.05.20 12:18	38.1
26.05.20 12:30	46.1
26.05.20 12:42	34.5
26.05.20 12:54	31.1
26.05.20 13:06	50.2
26.05.20 13:18	34.2
26.05.20 13:30	32.3
26.05.20 13:42	33.6
26.05.20 13:54	41.1
26.05.20 14:06	20.6
26.05.20 14:18	15.9
26.05.20 14:30	29.3
26.05.20 14:42	24.9
26.05.20 14:54	15.5
26.05.20 15:06	24.7
26.05.20 15:18	12.6
26.05.20 15:30	43.4
26.05.20 15:42	14.3
26.05.20 15:54	11.7
26.05.20 16:06	29
26.05.20 16:18	34.4
26.05.20 16:30	37.4
26.05.20 16:42	23.2
26.05.20 16:54	26.9
26.05.20 17:06	26.3
26.05.20 17:18	7.6
26.05.20 17:30	18.7
26.05.20 17:42	24.2
26.05.20 17:54	22.4
26.05.20 18:06	17.5
26.05.20 18:18	16.1
26.05.20 18:30	14.6
26.05.20 18:42	12.1
26.05.20 18:54	9.6
26.05.20 19:06	6.6
26.05.20 19:18	7.6
26.05.20 19:30	6.3
26.05.20 19:42	5.1
26.05.20 19:54	2.5
26.05.20 20:06	2
26.05.20 20:18	1.6
26.05.20 20:30	1.2
26.05.20 20:42	0.8
26.05.20 20:54	0.4
26.05.20 21:06	0.2
26.05.20 21:18	0.1
26.05.20 21:30	0
26.05.20 21:42	0
26.05.20 21:54	0
26.05.20 22:06	0
26.05.20 22:18	0
26.05.20 22:30	0
26.05.20 22:42	0
26.05.20 22:54	0
26.05.20 23:06	0
26.05.20 23:18	0
26.05.20 23:30	0
26.05.20 23:42	0
26.05.20 23:54	0
27.05.20 00:06	0
27.05.20 00:18	0
27.05.20 00:30	0
27.05.20 00:42	0
27.05.20 00:54	0
27.05.20 01:06	0
27.05.20 01:18	0
27.05.20 01:30	0
27.05.20 01:42	0
27.05.20 01:54	0
27.05.20 02:06	0
27.05.20 02:18	0
27.05.20 02:30	0
27.05.20 02:42	0
27.05.20 02:54	0
27.05.20 03:06	0
27.05.20 03:18	0
27.05.20 03:30	0
27.05.20 03:42	0
27.05.20 03:54	0
27.05.20 04:06	0
27.05.20 04:18	0
27.05.20 04:30	0
27.05.20 04:42	0.1
27.05.20 04:54	0.2
27.05.20 05:06	0.4
27.05.20 05:18	0.8
27.05.20 05:30	1.2
27.05.20 05:42	1.6
27.05.20 05:54	1.8
27.05.20 06:06	2.5
27.05.20 06:18	3.6
27.05.20 06:30	5.4
27.05.20 06:42	5.2
27.05.20 06:54	4.2
27.05.20 07:06	3.9
27.05.20 07:18	4.1
27.05.20 07:30	4.4
27.05.20 07:42	4.5
27.05.20 07:54	10.6
27.05.20 08:06	24.2
27.05.20 08:18	26.3
27.05.20 08:30	28.3
27.05.20 08:42	31.9
27.05.20 08:54	34.4
27.05.20 09:06	36.7
27.05.20 09:18	38.9
27.05.20 09:30	41.1
27.05.20 09:42	43.6
27.05.20 09:54	45.9
27.05.20 10:06	48.1
27.05.20 10:18	50.3
27.05.20 10:30	47.5
27.05.20 10:42	48.7
27.05.20 10:54	37.9
27.05.20 11:06	34.4
27.05.20 11:18	40.4
27.05.20 11:30	58.6
27.05.20 11:42	54.1
27.05.20 11:54	56.8
27.05.20 12:06	41.2
27.05.20 12:18	25.4
27.05.20 12:30	45.2
27.05.20 12:42	56.2
27.05.20 12:54	55.1
27.05.20 13:06	66.5
27.05.20 13:18	17.7
27.05.20 13:30	55.9
27.05.20 13:42	24
27.05.20 13:54	40
27.05.20 14:06	38.8
27.05.20 14:18	34.8
27.05.20 14:30	32.1
27.05.20 14:42	59.1
27.05.20 14:54	43.4
27.05.20 15:06	50.2
27.05.20 15:18	42.4
27.05.20 15:30	18
27.05.20 15:42	26
27.05.20 15:54	47.6
27.05.20 16:06	43.9
27.05.20 16:18	41.3
27.05.20 16:30	40.7
27.05.20 16:42	36.1
27.05.20 16:54	33.8
27.05.20 17:06	32.6
27.05.20 17:18	28.4
27.05.20 17:30	26
27.05.20 17:42	22.5
27.05.20 17:54	20.4
27.05.20 18:06	11.6
27.05.20 18:18	13.7
27.05.20 18:30	9.3
27.05.20 18:42	5.4
27.05.20 18:54	5.3
27.05.20 19:06	7.4
27.05.20 19:18	5.2
27.05.20 19:30	3.9
27.05.20 19:42	2.8
27.05.20 19:54	2.1
27.05.20 20:06	1.4
27.05.20 20:18	1.1
27.05.20 20:30	0.8
27.05.20 20:42	0.6
27.05.20 20:54	0.3
27.05.20 21:06	0.1
27.05.20 21:18	0
27.05.20 21:30	0
27.05.20 21:42	0
27.05.20 21:54	0
27.05.20 22:06	0
27.05.20 22:18	0
27.05.20 22:30	0
27.05.20 22:42	0
27.05.20 22:54	0
27.05.20 23:06	0
27.05.20 23:18	0
27.05.20 23:30	0
27.05.20 23:42	0
27.05.20 23:54	0
28.05.20 00:06	0
28.05.20 00:18	0
28.05.20 00:30	0
28.05.20 00:42	0
28.05.20 00:54	0
28.05.20 01:06	0
28.05.20 01:18	0
28.05.20 01:30	0
28.05.20 01:42	0
28.05.20 01:54	0
28.05.20 02:06	0
28.05.20 02:18	0
28.05.20 02:30	0
28.05.20 02:42	0
28.05.20 02:54	0
28.05.20 03:06	0
28.05.20 03:18	0
28.05.20 03:30	0
28.05.20 03:42	0
28.05.20 03:54	0
28.05.20 04:06	0
28.05.20 04:18	0
28.05.20 04:30	0
28.05.20 04:42	0
28.05.20 04:54	0
28.05.20 05:06	0.1
28.05.20 05:18	0.1
28.05.20 05:30	0.1
28.05.20 05:42	0.2
28.05.20 05:54	0.6
28.05.20 06:06	1.1
28.05.20 06:18	1.7
28.05.20 06:30	2.2
28.05.20 06:42	2.8
28.05.20 06:54	4.1
28.05.20 07:06	4.2
28.05.20 07:18	7.5
28.05.20 07:30	6.7
28.05.20 07:42	12.7
28.05.20 07:54	10.7
28.05.20 08:06	16.9
28.05.20 08:18	19.1
28.05.20 08:30	30.1
28.05.20 08:42	23.2
28.05.20 08:54	22.1
28.05.20 09:06	37.3
28.05.20 09:18	27.8
28.05.20 09:30	32.4
28.05.20 09:42	34.4
28.05.20 09:54	45
28.05.20 10:06	28
28.05.20 10:18	17.2
28.05.20 10:30	15.6
28.05.20 10:42	12.5
28.05.20 10:54	16.8
28.05.20 11:06	32.7
28.05.20 11:18	45.8
28.05.20 11:30	37.9
28.05.20 11:42	22.4
28.05.20 11:54	12.2
28.05.20 12:06	11.7
28.05.20 12:18	13.8
28.05.20 12:30	11.3
28.05.20 12:42	4.9
28.05.20 12:54	3
28.05.20 13:06	5.8
28.05.20 13:18	14.7
28.05.20 13:30	28.9
28.05.20 13:42	37.1
28.05.20 13:54	36.1
28.05.20 14:06	44.2
28.05.20 14:18	36.2
28.05.20 14:30	22.8
28.05.20 14:42	22.7
28.05.20 14:54	27.3
28.05.20 15:06	51.9
28.05.20 15:18	22.6
28.05.20 15:30	22.8
28.05.20 15:42	21
28.05.20 15:54	16.8
28.05.20 16:06	13.5
28.05.20 16:18	4.5
28.05.20 16:30	3.5
28.05.20 16:42	1.9
28.05.20 16:54	1.3
28.05.20 17:06	1.8
28.05.20 17:18	2.2
28.05.20 17:30	2.2
28.05.20 17:42	3.2
28.05.20 17:54	5.4
28.05.20 18:06	5.1
28.05.20 18:18	2.6
28.05.20 18:30	1.6
28.05.20 18:42	1.5
28.05.20 18:54	1.6
28.05.20 19:06	0.8
28.05.20 19:18	0.7
28.05.20 19:30	1
28.05.20 19:42	0.9
28.05.20 19:54	0.8
28.05.20 20:06	0.8
28.05.20 20:18	0.7
28.05.20 20:30	0.5
28.05.20 20:42	0.3
28.05.20 20:54	0.2
28.05.20 21:06	0.1
28.05.20 21:18	0
28.05.20 21:30	0
28.05.20 21:42	0
28.05.20 21:54	0
28.05.20 22:06	0
28.05.20 22:18	0
28.05.20 22:30	0
28.05.20 22:42	0
28.05.20 22:54	0
28.05.20 23:06	0
28.05.20 23:18	0
28.05.20 23:30	0
28.05.20 23:42	0
28.05.20 23:54	0
29.05.20 00:06	0
29.05.20 00:18	0
29.05.20 00:30	0
29.05.20 00:42	0
29.05.20 00:54	0
29.05.20 01:06	0
29.05.20 01:18	0
29.05.20 01:30	0
29.05.20 01:42	0
29.05.20 01:54	0
29.05.20 02:06	0
29.05.20 02:18	0
29.05.20 02:30	0
29.05.20 02:42	0
29.05.20 02:54	0
29.05.20 03:06	0
29.05.20 03:18	0
29.05.20 03:30	0
29.05.20 03:42	0
29.05.20 03:54	0
29.05.20 04:06	0
29.05.20 04:18	0
29.05.20 04:30	0
29.05.20 04:42	0.1
29.05.20 04:54	0.1
29.05.20 05:06	0.2
29.05.20 05:18	0.4
29.05.20 05:30	0.6
29.05.20 05:42	1
29.05.20 05:54	1.5
29.05.20 06:06	2.1
29.05.20 06:18	2.6
29.05.20 06:30	5.2
29.05.20 06:42	6.7
29.05.20 06:54	5.3
29.05.20 07:06	3.8
29.05.20 07:18	4.3
29.05.20 07:30	4.1
29.05.20 07:42	4
29.05.20 07:54	11.3
29.05.20 08:06	24.9
29.05.20 08:18	27.5
29.05.20 08:30	30.1
29.05.20 08:42	32.8
29.05.20 08:54	35.3
29.05.20 09:06	37.8
29.05.20 09:18	40.2
29.05.20 09:30	42.9
29.05.20 09:42	44.9
29.05.20 09:54	47.1
29.05.20 10:06	48.9
29.05.20 10:18	51.1
29.05.20 10:30	52.9
29.05.20 10:42	54.5
29.05.20 10:54	49.4
29.05.20 11:06	58.4
29.05.20 11:18	59.5
29.05.20 11:30	61
29.05.20 11:42	61.8
29.05.20 11:54	58.4
29.05.20 12:06	59
29.05.20 12:18	27.8
29.05.20 12:30	32.6
29.05.20 12:42	57.5
29.05.20 12:54	57
29.05.20 13:06	52.2
29.05.20 13:18	62.8
29.05.20 13:30	59.1
29.05.20 13:42	46.3
29.05.20 13:54	50.4
29.05.20 14:06	39.7
29.05.20 14:18	59.7
29.05.20 14:30	23.1
29.05.20 14:42	12
29.05.20 14:54	10.4
29.05.20 15:06	11.6
29.05.20 15:18	25.1
29.05.20 15:30	13.2
29.05.20 15:42	9
29.05.20 15:54	12.3
29.05.20 16:06	11.9
29.05.20 16:18	6.4
29.05.20 16:30	9.7
29.05.20 16:42	16.8
29.05.20 16:54	14
29.05.20 17:06	6.7
29.05.20 17:18	7.7
29.05.20 17:30	9.6
29.05.20 17:42	8.1
29.05.20 17:54	7
29.05.20 18:06	7
29.05.20 18:18	3.6
29.05.20 18:30	3.1
29.05.20 18:42	3.8
29.05.20 18:54	4.5
29.05.20 19:06	4
29.05.20 19:18	5.7
29.05.20 19:30	5.1
29.05.20 19:42	1.1
29.05.20 19:54	0.5
29.05.20 20:06	0.3
29.05.20 20:18	0.2
29.05.20 20:30	0.2
29.05.20 20:42	0.1
29.05.20 20:54	0.1
29.05.20 21:06	0.1
29.05.20 21:18	0.1
29.05.20 21:30	0
29.05.20 21:42	0
29.05.20 21:54	0
29.05.20 22:06	0
29.05.20 22:18	0
29.05.20 22:30	0
29.05.20 22:42	0
29.05.20 22:54	0
29.05.20 23:06	0
29.05.20 23:18	0
29.05.20 23:30	0
29.05.20 23:42	0
29.05.20 23:54	0
30.05.20 00:06	0
30.05.20 00:18	0
30.05.20 00:30	0
30.05.20 00:42	0
30.05.20 00:54	0
30.05.20 01:06	0
30.05.20 01:18	0
30.05.20 01:30	0
30.05.20 01:42	0
30.05.20 01:54	0
30.05.20 02:06	0
30.05.20 02:18	0
30.05.20 02:30	0
30.05.20 02:42	0
30.05.20 02:54	0
30.05.20 03:06	0
30.05.20 03:18	0
30.05.20 03:30	0
30.05.20 03:42	0
30.05.20 03:54	0
30.05.20 04:06	0
30.05.20 04:18	0
30.05.20 04:30	0
30.05.20 04:42	0.1
30.05.20 04:54	0.2
30.05.20 05:06	0.5
30.05.20 05:18	1.2
30.05.20 05:30	1.6
30.05.20 05:42	2.4
30.05.20 05:54	3
30.05.20 06:06	3
30.05.20 06:18	3.1
30.05.20 06:30	3.8
30.05.20 06:42	3.8
30.05.20 06:54	3.6
30.05.20 07:06	3.2
30.05.20 07:18	4
30.05.20 07:30	3.7
30.05.20 07:42	3.7
30.05.20 07:54	10.9
30.05.20 08:06	25.1
30.05.20 08:18	27.8
30.05.20 08:30	30.4
30.05.20 08:42	33
30.05.20 08:54	35.6
30.05.20 09:06	38
30.05.20 09:18	40.4
30.05.20 09:30	42.8
30.05.20 09:42	43.2
30.05.20 09:54	47.3
30.05.20 10:06	49.4
30.05.20 10:18	51.4
30.05.20 10:30	53.1
30.05.20 10:42	50.7
30.05.20 10:54	54.8
30.05.20 11:06	59.2
30.05.20 11:18	56.6
30.05.20 11:30	58.3
30.05.20 11:42	63.8
30.05.20 11:54	65
30.05.20 12:06	55.5
30.05.20 12:18	62.6
30.05.20 12:30	60.8
30.05.20 12:42	67.5
30.05.20 12:54	67.5
30.05.20 13:06	55.8
30.05.20 13:18	63.8
30.05.20 13:30	46.6
30.05.20 13:42	35.5
30.05.20 13:54	62.9
30.05.20 14:06	28
30.05.20 14:18	23.5
30.05.20 14:30	34.3
30.05.20 14:42	18.4
30.05.20 14:54	30.3
30.05.20 15:06	12.1
30.05.20 15:18	13.2
30.05.20 15:30	8.1
30.05.20 15:42	25.4
30.05.20 15:54	17.6
30.05.20 16:06	9
30.05.20 16:18	7.9
30.05.20 16:30	6.7
30.05.20 16:42	4.5
30.05.20 16:54	5.2
30.05.20 17:06	7.3
30.05.20 17:18	7.4
30.05.20 17:30	7.1
30.05.20 17:42	6.2
30.05.20 17:54	5.4
30.05.20 18:06	7.2
30.05.20 18:18	8.5
30.05.20 18:30	9.4
30.05.20 18:42	10.6
30.05.20 18:54	9.4
30.05.20 19:06	6.7
30.05.20 19:18	8
30.05.20 19:30	7.6
30.05.20 19:42	5.7
30.05.20 19:54	3.9
30.05.20 20:06	2.9
30.05.20 20:18	2.2
30.05.20 20:30	1.3
30.05.20 20:42	0.8
30.05.20 20:54	0.4
30.05.20 21:06	0.2
30.05.20 21:18	0.1
30.05.20 21:30	0
30.05.20 21:42	0
30.05.20 21:54	0
30.05.20 22:06	0
30.05.20 22:18	0
30.05.20 22:30	0
30.05.20 22:42	0
30.05.20 22:54	0
30.05.20 23:06	0
30.05.20 23:18	0
30.05.20 23:30	0
30.05.20 23:42	0
30.05.20 23:54	0
31.05.20 00:06	0
31.05.20 00:18	0
31.05.20 00:30	0
31.05.20 00:42	0
31.05.20 00:54	0
31.05.20 01:06	0
31.05.20 01:18	0
31.05.20 01:30	0
31.05.20 01:42	0
31.05.20 01:54	0
31.05.20 02:06	0
31.05.20 02:18	0
31.05.20 02:30	0
31.05.20 02:42	0
31.05.20 02:54	0
31.05.20 03:06	0
31.05.20 03:18	0
31.05.20 03:30	0
31.05.20 03:42	0
31.05.20 03:54	0
31.05.20 04:06	0
31.05.20 04:18	0
31.05.20 04:30	0
31.05.20 04:42	0
31.05.20 04:54	0.1
31.05.20 05:06	0.3
31.05.20 05:18	0.6
31.05.20 05:30	1.1
31.05.20 05:42	1.7
31.05.20 05:54	2.5
31.05.20 06:06	2.8
31.05.20 06:18	3
31.05.20 06:30	3.1
31.05.20 06:42	3.7
31.05.20 06:54	4
31.05.20 07:06	4.1
31.05.20 07:18	4.2
31.05.20 07:30	4.1
31.05.20 07:42	6.3
31.05.20 07:54	10.8
31.05.20 08:06	11.2
31.05.20 08:18	12
31.05.20 08:30	10.7
31.05.20 08:42	10.2
31.05.20 08:54	12
31.05.20 09:06	14.3
31.05.20 09:18	14
31.05.20 09:30	13.3
31.05.20 09:42	11
31.05.20 09:54	10.7
31.05.20 10:06	16.5
31.05.20 10:18	18
31.05.20 10:30	15.6
31.05.20 10:42	15.3
31.05.20 10:54	17.5
31.05.20 11:06	15.2
31.05.20 11:18	17.1
31.05.20 11:30	13.6
31.05.20 11:42	14.9
31.05.20 11:54	15.8
31.05.20 12:06	17.3
31.05.20 12:18	14.9
31.05.20 12:30	16.1
31.05.20 12:42	14.9
31.05.20 12:54	14.5
31.05.20 13:06	15.3
31.05.20 13:18	20.9
31.05.20 13:30	23.8
31.05.20 13:42	20.9
31.05.20 13:54	22.5
31.05.20 14:06	35.5
31.05.20 14:18	46.8
31.05.20 14:30	33
31.05.20 14:42	27.1
31.05.20 14:54	22
31.05.20 15:06	27.8
31.05.20 15:18	44.5
31.05.20 15:30	39.2
31.05.20 15:42	37.8
31.05.20 15:54	42.4
31.05.20 16:06	38.1
31.05.20 16:18	36.3
31.05.20 16:30	38.1
31.05.20 16:42	34.2
31.05.20 16:54	32
31.05.20 17:06	28.3
31.05.20 17:18	27.9
31.05.20 17:30	25.2
31.05.20 17:42	23
31.05.20 17:54	19.5
31.05.20 18:06	17.8
31.05.20 18:18	17.1
31.05.20 18:30	14
31.05.20 18:42	12.6
31.05.20 18:54	7
31.05.20 19:06	5.9
31.05.20 19:18	4.5
31.05.20 19:30	6.4
31.05.20 19:42	3.6
31.05.20 19:54	3.1
31.05.20 20:06	2.5
31.05.20 20:18	2.1
31.05.20 20:30	1.3
31.05.20 20:42	0.9
31.05.20 20:54	0.6
31.05.20 21:06	0.3
31.05.20 21:18	0.1
31.05.20 21:30	0
31.05.20 21:42	0
31.05.20 21:54	0
31.05.20 22:06	0
31.05.20 22:18	0
31.05.20 22:30	0
31.05.20 22:42	0
31.05.20 22:54	0
31.05.20 23:06	0
31.05.20 23:18	0
31.05.20 23:30	0
31.05.20 23:42	0
31.05.20 23:54	0
01.06.20 00:06	0
01.06.20 00:18	0
01.06.20 00:30	0
01.06.20 00:42	0
01.06.20 00:54	0
01.06.20 01:06	0
01.06.20 01:18	0
01.06.20 01:30	0
01.06.20 01:42	0
[truncated: 16,190 more rows]
