# Supplementary material for: Morphology, anatomy and sleep movements of Ludwigia sedoides
Source: Naturwissenschaften. 2023 May 15;110(3):18. doi: 10.1007/s00114-023-01848-7 (PMC10185591; doi:10.1007/s00114-023-01848-7)
Supplement: Supplementary file 7 — Appendix 5: Cross section measurements of the base of the petiole. Area of individual cells as mean value for each cross section. (XLSX 10.5 KB) [file 114_2023_1848_MOESM7_ESM.xlsx]

## Sheet: cross sections
Supplementary Table 5: Cross section measurements of the base of the petiole. Area of individual cells as mean value for each cross section in µm^2
Name	abaxial	adaxial
day
MT11	1426.76	1161.98
MT14	1359.54	1017.18
MT15	1401.9	1182.2
MT16	1266.34	957.735
MT17	1305.93	908.278
MT18	1342.26	1133.43
MT19	1280.61	986.09
MT20	1430.93	1089.51
MT21	1365.95	959.768
MT22	1308.09	1190.98
MT23	1095.02	855.146
MT24	1234.81	930.777
MT25	1524.31	1230.11
night
MN11	1624.59	2118.93
MN18	1917.21	1510.35
MN19	1823.4	1385.2
MN20	2029.75	1466.8
MN21	2087.81	1704.77
MN22	1820.43	1408.44
MN23	1711.13	1473.81
MN24	1581.18	1260.19
MN26	1791.42	1298.4
MN27	2206.94	1589.58
MN28	1619.57	1301.34
MN29	1899.12	1537.35
MN30	1722.57	1397
