# Supplementary material for: Morphology, anatomy and sleep movements of Ludwigia sedoides
Source: Naturwissenschaften. 2023 May 15;110(3):18. doi: 10.1007/s00114-023-01848-7 (PMC10185591; doi:10.1007/s00114-023-01848-7)
Supplement: Supplementary file 8 — Appendix 6: Cross section measurements of the base of the petiole. Area of adaxial and abaxial side and of intercellular spaces. (XLSX 11 KB) [file 114_2023_1848_MOESM8_ESM.xlsx]

## Sheet: cross sections
Supplementary Table 5: Cross section measurements of the base of the petiole. Area of adaxial and abaxial side and of intercellular spaces in µm^2.
Name	abaxial	adaxial	Interc. Abaxial sum	Interc. Adaxial sum
day
MT11	367945	385506	73490.9	67270.7
MT14	287284	286142	50927.6	58328.3
MT15	318683	329651	59655.8	56312.9
MT16	275351	260220	45349.1	41144.9
MT17	230658	237043	32503.3	28160.2
MT18	281175	286669	51202.1	49672.5
MT19	269926	296094	26299.5	36070.9
MT20	295521	281249	50307.5	55802.6
MT21	262008	275175	26883.4	41228.2
MT22	286784	319556	58019.6	69914.7
MT23	237384	250248	25564.7	35270.1
MT24	258645	281502	32803.3	53481.9
MT25	283851	332853	71224.2	89413.2
night
MN11	379225	411815	103146	74241.1
MN18	566555	540267	103007	103057
MN19	499577	501051	53484.5	56860.2
MN20	563504	563666	120908	119080
MN21	436441	422551	65360.8	53876.2
MN22	382682	413472	29048.4	33321.3
MN23	527402	530152	89956.7	97243.8
MN24	371087	399373	32417.2	35488.2
MN26	406722	437753	63137.4	69797.1
MN27	573268	592012	131122	116439
MN28	413288	435760	65641.1	80043.8
MN29	497698	475725	134684	119836
MN30	400388	406080	70850.7	72853.4
